# Supplementary material for: Catalyst Design: Counter Anion Effect on Ni Nanocatalysts Anchored on Hollow Carbon Spheres
Source: Nanomaterials (Basel). 2023 Jan 20;13(3):426. doi: 10.3390/nano13030426 (PMC9919602; doi:10.3390/nano13030426)
Supplement: Supplementary file 1 [file nanomaterials-13-00426-s001.zip]

Archive with 1 entries (1 files):
- nanomaterials-2166281-supplementary.pdf
